# Supplementary material for: Influence of the Immune Microenvironment Provided by Implanted Biomaterials on the Biological Properties of Masquelet-Induced Membranes in Rats: Metakaolin as an Alternative Spacer
Source: Biomedicines. 2022 Nov 23;10(12):3017. doi: 10.3390/biomedicines10123017 (PMC9776074; doi:10.3390/biomedicines10123017)
Supplement: Supplementary file 1 [file biomedicines-10-03017-s001.zip]

Archive with 1 entries (1 files):
- biomedicines-1970941-supplementary.pdf
